# Supplementary material for: Synthesis and screening of a library of Lewisx deoxyfluoro-analogues reveals differential recognition by glycan-binding partners
Source: Nat Commun. 2024 Sep 13;15:7925. doi: 10.1038/s41467-024-51081-7 (PMC11399408; doi:10.1038/s41467-024-51081-7)
Supplement: Supplementary file 4 — Source Data [file 41467_2024_51081_MOESM4_ESM.xlsx]

## Sheet: Source Data 1. Binding scores
Posa	Probeb	Symbolic structure	hDC-SIGN (LP 10%)					hDC-SIGNR (LP 100%)					Rhesus Langerin (LP 100%)					Anti-L5 (LP 10%)					Anti-Lewis X (BG-7) (LP 100%)					Anti-SSEA-1 (LP 100%)					Classical CTB (LP 15%)					El Tor CTB (LP 100%)					LTBh (LP 100%)
			Paramenter 1	Parameter 2	Scorec	Errord		Paramenter 1	Parameter 2	Scorec	Errord		Paramenter 1	Parameter 2	Scorec	Errord		Paramenter 1	Parameter 2	Scorec	Errord		Paramenter 1	Parameter 2	Scorec	Errord		Paramenter 1	Parameter 2	Scorec	Errord		Paramenter 1	Parameter 2	Scorec	Errord		Paramenter 1	Parameter 2	Scorec	Errord		Paramenter 1	Parameter 2	Scorec	Errord
1	LeX1		9253	11108	10180.5	927.5		848	781	814.5	33.5		18	-158	-	88		17356	16731	17043.5	312.5		5234	3498	4366	868		3534	3192	3363	171		3075	4262	3668.5	593.5		575	619	597	22		5084	6764	5924	840
2	LeX2		7439	7075	7257	182		500	10	255	245		-208	-213	-	2.5		5869	5694	5781.5	87.5		-27	-26	-	0.5		-33	-34	-	0.5		2652	3596	3124	472		826	928	877	51		5221	4935	5078	143
3	LeX3		25270	25466	25368	98		-526	-179	-	173.5		1182	958	1070	112		15820	16695	16257.5	437.5		1	10	5.5	4.5		-31	-55	-	12		2792	2795	2793.5	1.5		4180	3969	4074.5	105.5		5607	5572	5589.5	17.5
4	LeX4		19734	20665	20199.5	465.5		191	-19	86	105		4385	4255	4320	65		8050	7836	7943	107		3083	2510	2796.5	286.5		1796	2590	2193	397		1513	1716	1614.5	101.5		64	39	51.5	12.5		405	212	308.5	96.5
5	LeX5		1816	1845	1830.5	14.5		-1921	-2298	-	188.5		-848	-1147	-	149.5		277	143	210	67		-57	-51	-	3		-75	-78	-	1.5		90	71	80.5	9.5		509	505	507	2		179	152	165.5	13.5
6	LeX6		14988	15260	15124	136		-704	-645	-	29.5		2324	2300	2312	12		1497	1788	1642.5	145.5		-30	-35	-	2.5		-82	-95	-	6.5		575	498	536.5	38.5		-99	-30	-	34.5		403	389	396	7
7	LeX7		14457	14555	14506	49		2281	1302	1791.5	489.5		221	153	187	34		744	631	687.5	56.5		302	360	331	29		-56	-62	-	3		9878	8847	9362.5	515.5		1647	1584	1615.5	31.5		1167	1182	1174.5	7.5
8	LeX8		5802	5732	5767	35		737	851	794	57		4623	4291	4457	166		4132	3560	3846	286		4702	4900	4801	99		1547	1382	1464.5	82.5		13484	13313	13398.5	85.5		7785	9191	8488	703		5152	3981	4566.5	585.5
9	LeX9		2994	2924	2959	35		1440	1279	1359.5	80.5		719	507	613	106		19698	19828	19763	65		10319	9193	9756	563		8140	9126	8633	493		5258	5723	5490.5	232.5		2304	2319	2311.5	7.5		5447	7407	6427	980
10	LeX10		7451	6286	6868.5	582.5		1424	1567	1495.5	71.5		1211	1098	1154.5	56.5		29864	24593	27228.5	2635.5		4641	4508	4574.5	66.5		3567	3811	3689	122		5663	5021	5342	321		466	595	530.5	64.5		4196	2547	3371.5	824.5
11	LeX11		-78	-70	-	4		-1024	-1417	-	196.5		-840	-704	-	68		28487	25310	26898.5	1588.5		2247	2689	2468	221		857	771	814	43		9631	8292	8961.5	669.5		13991	12226	13108.5	882.5		17748	19281	18514.5	766.5
12	LeX12		8	1	4.5	3.5		-1079	-1428	-	174.5		-592	-663	-	35.5		11817	12439	12128	311		1278	1158	1218	60		-52	-43	-	4.5		303	323	313	10		834	947	890.5	56.5		423	348	385.5	37.5
13	LeX13		7870	7484	7677	193		-879	-838	-	20.5		-603	-488	-	57.5		8210	7731	7970.5	239.5		2952	3695	3323.5	371.5		658	537	597.5	60.5		4583	4580	4581.5	1.5		2168	2058	2113	55		5596	6330	5963	367
14	LeX14		3778	3861	3819.5	41.5		-727	-750	-	11.5		-587	-479	-	54		3257	3322	3289.5	32.5		-31	-36	-	2.5		-64	-54	-	5		38	6	22	16		47	141	94	47		-9	102	46.5	55.5
15	LeX15		9178	8440	8809	369		-832	-651	-	90.5		-591	-721	-	65		111	73	92	19		131	163	147	16		-65	-56	-	4.5		8987	9763	9375	388		232	322	277	45		1923	1051	1487	436
16	LeX16		4149	3815	3982	167		-948	-778	-	85		836	429	632.5	203.5		1802	2184	1993	191		3439	3537	3488	49		354	342	348	6		19251	16235	17743	1508		6150	6830	6490	340		2656	4418	3537	881
17	LeX17		4966	2602	3784	1182		-47	-115	-	34		8	-283	-	145.5		13684	11407	12545.5	1138.5		427	181	304	123		-70	-66	-	2		3533	3923	3728	195		1594	1596	1595	1		2294	2812	2553	259
18	LeX18		-66	-91	-	12.5		-1041	-1126	-	42.5		-302	-451	-	74.5		5798	6708	6253	455		-78	-71	-	3.5		-121	-125	-	2		2530	2161	2345.5	184.5		2150	2669	2409.5	259.5		3587	3875	3731	144
19	LeX19		571	611	591	20		-289	-351	-	31		302	274	288	14		3915	3790	3852.5	62.5		-48	-34	-	7		-120	-125	-	2.5		2513	2895	2704	191		5041	4910	4975.5	65.5		5578	6418	5998	420
20	LeX20		1	23	12	11		-1112	-1178	-	33		-171	-3	-	84		1152	986	1069	83		-63	-69	-	3		-77	-101	-	12		188	200	194	6		49	-5	22	27		57	57	57	0
21	LeX21		8059	8276	8167.5	108.5		-419	-496	-	38.5		506	185	345.5	160.5		1273	1296	1284.5	11.5		-33	-34	-	0.5		-69	-46	-	11.5		1680	2252	1966	286		228	293	260.5	32.5		1937	2211	2074	137
22	LeX22		-32	-40	-	4		-1245	-1288	-	21.5		-725	-735	-	5		2378	2583	2480.5	102.5		-56	-68	-	6		-99	-120	-	10.5		107	2	54.5	52.5		320	18	169	151		5	-57	-	31
23	LeX23		1888	2798	2343	455		-291	-328	-	18.5		5809	4918	5363.5	445.5		2136	1937	2036.5	99.5		-56	-61	-	2.5		-101	-108	-	3.5		326	291	308.5	17.5		175	89	132	43		200	193	196.5	3.5
24	LeX24		3473	3860	3666.5	193.5		-1238	-1363	-	62.5		847	939	893	46		636	66	351	285		1303	512	907.5	395.5		-39	-24	-	7.5		8063	7988	8025.5	37.5		483	578	530.5	47.5		222	131	176.5	45.5
25	LNnT-DH		1	-14	-	7.5		-457	-368	-	44.5		-148	104	-	126		-5	-9	-	2		-9	-12	-	1.5		-28	-18	-	5		7460	6892	7176	284		31169	27644	29406.5	1762.5		24026	22810	23418	608
26	LNFP-III-DH		9044	9948	9496	452		1762	1560	1661	101		1100	745	922.5	177.5		16392	17204	16798	406		4859	5743	5301	442		15822	16081	15951.5	129.5		12319	14219	13269	950		141	204	172.5	31.5		10858	12105	11481.5	623.5
27	GM1-penta-DH		6	-2	2	4		95	-47	24	71		223	-125	49	174		-7	0	-	3.5		-12	-12	-	0		127	-2	62.5	64.5		26752	27105	26928.5	176.5		56149	56352	56250.5	101.5		59863	59733	59798	65
28	Man9GN2-AO		20863	20756	20809.5	53.5		26728	24597	25662.5	1065.5		28197	28624	28410.5	213.5		-6	-10	-	2		-7	-11	-	2		51	48	49.5	1.5		-78	-62	-	8		-10	-131	-	60.5		-104	-31	-	36.5

## Sheet: Source Data 2. HPTLCs
				Legend
				Figure	NGLS	SOLVENT SYSTEM
Figure S10 A
		LeX1	LeX11	LeX13	LeX4	LeX21	LeX16	LeX22	LeX3	NA
													CHCl3:MeOH:H2O, 130:50:9 (by volume)
Figure S10 B
		NA	NA	NA	LeX23	LeX9	LeX15	LeX17	LeX12
														CHCl3:MeOH:H2O, 130:50:9 (by volume)
Figure S10 C
		LeX14	LeX6	LeX2	LeX7	LeX8	LeX10	LeX18	LeX19
														CHCl3:MeOH:H2O, 130:50:9 (by volume)
Figure S10 D-E
			LeX24	LeX25	NA	LeX20	NA
															CHCl3:MeOH:H2O, 130:50:9 (by volume)

## Sheet: SOURCE DATA 3. Normalized data
Posa	Probeb	Symbolic structure	hDC-SIGN (LP 10%)				Anti-L5 (LP 10%)				Anti-SSEA-1 (LP 100%)				El Tor CTB (LP 100%)				LTBh (LP 100%)				Classical CTB (LP 15%)				Anti-Lewis X (BG-7) (LP 100%)
			Scorec	Normalizationd	Normalization (positive)		Scorec	Normalization	Normalization (positive)		Scorec	Normalization	Normalization (positive)		Scorec	Normalization	Normalization (positive)		Scorec	Normalization	Normalization (positive)		Scorec	Normalization	Normalization (positive)		Scorec	Normalization	Normalization (positive)
1	LeX1		10180.5	100	0		17043.5	100	0		3363	100	0		597	100	0		5924	100	0		3668.5	100	0		4366	100	0
2	LeX2		7257	71.2833	-28.7167		5781.5	33.922	-66.078		-	0	-100		877	146.901	46.9012		5078	85.7191	-14.2809		3124	85.1574	-14.8426		-	0	-100
3	LeX3		25368	249.182	149.182		16257.5	95.3883	-4.61173		-	0	-100		4074.5	682.496	582.496		5589.5	94.3535	-5.64652		2793.5	76.1483	-23.8517		5.5	0.125973	-99.874
4	LeX4		20199.5	198.414	98.4136		7943	46.6043	-53.3957		2193	65.2096	-34.7904		51.5	8.62647	-91.3735		308.5	5.20763	-94.7924		1614.5	44.0098	-55.9902		2796.5	64.0518	-35.9482
5	LeX5		1830.5	17.9805	-82.0195		210	1.23214	-98.7679		-	0	-100		507	84.9246	-15.0754		165.5	2.79372	-97.2063		80.5	2.19436	-97.8056		-	0	-100
6	LeX6		15124	148.559	48.5585		1642.5	9.63711	-90.3629		-	0	-100		-	0	-100		396	6.68467	-93.3153		536.5	14.6245	-85.3755		-	0	-100
7	LeX7		14506	142.488	42.4881		687.5	4.0338	-95.9662		-	0	-100		1615.5	270.603	170.603		1174.5	19.8261	-80.1739		9362.5	255.213	155.213		331	7.58131	-92.4187
8	LeX8		5767	56.6475	-43.3525		3846	22.5658	-77.4342		1464.5	43.5474	-56.4526		8488	1421.78	1321.78		4566.5	77.0847	-22.9153		13398.5	365.231	265.231		4801	109.963	9.96335
9	LeX9		2959	29.0654	-70.9346		19763	115.956	15.9562		8633	256.705	156.705		2311.5	387.186	287.186		6427	108.491	8.49088		5490.5	149.666	49.6661		9756	223.454	123.454
10	LeX10		6868.5	67.4672	-32.5328		27228.5	159.759	59.7589		3689	109.694	9.69373		530.5	88.861	-11.139		3371.5	56.9126	-43.0874		5342	145.618	45.6181		4574.5	104.776	4.77554
11	LeX11		-	0	-100		26898.5	157.823	57.8226		814	24.2046	-75.7954		13108.5	2195.73	2095.73		18514.5	312.534	212.534		8961.5	244.282	144.282		2468	56.5277	-43.4723
12	LeX12		4.5	0.0442022	-99.9558		12128	71.1591	-28.8409		-	0	-100		890.5	149.162	49.1625		385.5	6.50743	-93.4926		313	8.5321	-91.4679		1218	27.8974	-72.1026
13	LeX13		7677	75.4089	-24.5911		7970.5	46.7656	-53.2344		597.5	17.7669	-82.2331		2113	353.936	253.936		5963	100.658	0.658339		4581.5	124.888	24.8876		3323.5	76.1223	-23.8777
14	LeX14		3819.5	37.5178	-62.4822		3289.5	19.3006	-80.6994		-	0	-100		94	15.7454	-84.2546		46.5	0.784943	-99.2151		22	0.5997	-99.4003		-	0	-100
15	LeX15		8809	86.5282	-13.4718		92	0.539795	-99.4602		-	0	-100		277	46.3987	-53.6013		1487	25.1013	-74.8987		9375	255.554	155.554		147	3.36693	-96.6331
16	LeX16		3982	39.114	-60.886		1993	11.6936	-88.3064		348	10.3479	-89.6521		6490	1087.1	987.102		3537	59.7063	-40.2937		17743	483.658	383.658		3488	79.8901	-20.1099
17	LeX17		3784	37.1691	-62.8309		12545.5	73.6087	-26.3913		-	0	-100		1595	267.169	167.169		2553	43.0959	-56.9041		3728	101.622	1.62192		304	6.9629	-93.0371
18	LeX18		-	0	-100		6253	36.6885	-63.3115		-	0	-100		2409.5	403.601	303.601		3731	62.9811	-37.0189		2345.5	63.9362	-36.0638		-	0	-100
19	LeX19		591	5.80522	-94.1948		3852.5	22.6039	-77.3961		-	0	-100		4975.5	833.417	733.417		5998	101.249	1.24916		2704	73.7086	-26.2914		-	0	-100
20	LeX20		12	0.117872	-99.8821		1069	6.27219	-93.7278		-	0	-100		22	3.68509	-96.3149		57	0.962188	-99.0378		194	5.28826	-94.7117		-	0	-100
21	LeX21		8167.5	80.2269	-19.7731		1284.5	7.5366	-92.4634		-	0	-100		260.5	43.6348	-56.3652		2074	35.0101	-64.9899		1966	53.5914	-46.4086		-	0	-100
22	LeX22		-	0	-100		2480.5	14.5539	-85.4461		-	0	-100		169	28.3082	-71.6918		-	0	-100		54.5	1.48562	-98.5144		-	0	-100
23	LeX23		2343	23.0146	-76.9854		2036.5	11.9488	-88.0512		-	0	-100		132	22.1106	-77.8894		196.5	3.31702	-96.683		308.5	8.40943	-91.5906		-	0	-100
24	LeX24		3666.5	36.0149	-63.9851		351	2.05944	-97.9406		-	0	-100		530.5	88.861	-11.139		176.5	2.97941	-97.0206		8025.5	218.768	118.768		907.5	20.7856	-79.2144

## Sheet: hDC-SIGN  (LP 10%)
Probe	Parameter 1	Parameter 2	average	ErrHigh
LeX1	9253	11108	10180.5	927.5
LeX2	7439	7075	7257	182
LeX3	25270	25466	25368	98
LeX4	19734	20665	20199.5	465.5
LeX5	1816	1845	1830.5	14.5
LeX6	14988	15260	15124	136
LeX7	14457	14555	14506	49
LeX8	5802	5732	5767	35
LeX9	2994	2924	2959	35
LeX10	7451	6286	6868.5	582.5
LeX11	-78	-70	-74	4
LeX12	8	1	4.5	3.5
LeX13	7870	7484	7677	193
LeX14	3778	3861	3819.5	41.5
LeX15	9178	8440	8809	369
LeX16	4149	3815	3982	167
LeX17	4966	2602	3784	1182
LeX18	-66	-91	-78.5	12.5
LeX19	571	611	591	20
LeX20	1	23	12	11
LeX21	8059	8276	8167.5	108.5
LeX22	-32	-40	-36	4
LeX23	1888	2798	2343	455
LeX24	3473	3860	3666.5	193.5
LNnT-DH	1	-14	-6.5	7.5
LNFP-III-DH	9044	9948	9496	452
GM1-penta-DH	6	-2	2	4
Man9GN2-AO	20863	20756	20809.5	53.5

## Sheet: hDC-SIGNR (LP 100%)
Probe	Parameter 1	Parameter 2	average	ErrHigh
LeX1	848	781	814.5	33.5
LeX2	500	10	255	245
LeX3	-526	-179	-352.5	173.5
LeX4	191	-19	86	105
LeX5	-1921	-2298	-2109.5	188.5
LeX6	-704	-645	-674.5	29.5
LeX7	2281	1302	1791.5	489.5
LeX8	737	851	794	57
LeX9	1440	1279	1359.5	80.5
LeX10	1424	1567	1495.5	71.5
LeX11	-1024	-1417	-1220.5	196.5
LeX12	-1079	-1428	-1253.5	174.5
LeX13	-879	-838	-858.5	20.5
LeX14	-727	-750	-738.5	11.5
LeX15	-832	-651	-741.5	90.5
LeX16	-948	-778	-863	85
LeX17	-47	-115	-81	34
LeX18	-1041	-1126	-1083.5	42.5
LeX19	-289	-351	-320	31
LeX20	-1112	-1178	-1145	33
LeX21	-419	-496	-457.5	38.5
LeX22	-1245	-1288	-1266.5	21.5
LeX23	-291	-328	-309.5	18.5
LeX24	-1238	-1363	-1300.5	62.5
LNnT-DH	-457	-368	-412.5	44.5
LNFP-III-DH	1762	1560	1661	101
GM1-penta-DH	95	-47	24	71
Man9GN2-AO	26728	24597	25662.5	1065.5

## Sheet: Rhesus Langerin (L
Probe	Parameter 1	Parameter 2	average	ErrHigh
LeX1	18	-158	-70	88
LeX2	-208	-213	-210.5	2.5
LeX3	1182	958	1070	112
LeX4	4385	4255	4320	65
LeX5	-848	-1147	-997.5	149.5
LeX6	2324	2300	2312	12
LeX7	221	153	187	34
LeX8	4623	4291	4457	166
LeX9	719	507	613	106
LeX10	1211	1098	1154.5	56.5
LeX11	-840	-704	-772	68
LeX12	-592	-663	-627.5	35.5
LeX13	-603	-488	-545.5	57.5
LeX14	-587	-479	-533	54
LeX15	-591	-721	-656	65
LeX16	836	429	632.5	203.5
LeX17	8	-283	-137.5	145.5
LeX18	-302	-451	-376.5	74.5
LeX19	302	274	288	14
LeX20	-171	-3	-87	84
LeX21	506	185	345.5	160.5
LeX22	-725	-735	-730	5
LeX23	5809	4918	5363.5	445.5
LeX24	847	939	893	46
LNnT-DH	-148	104	-22	126
LNFP-III-DH	1100	745	922.5	177.5
GM1-penta-DH	223	-125	49	174
Man9GN2-AO	28197	28624	28410.5	213.5

## Sheet: Anti-L5 (LP 10%)
Probe	Parameter 1	Parameter 2	average	ErrHigh
LeX1	17356	16731	17043.5	312.5
LeX2	5869	5694	5781.5	87.5
LeX3	15820	16695	16257.5	437.5
LeX4	8050	7836	7943	107
LeX5	277	143	210	67
LeX6	1497	1788	1642.5	145.5
LeX7	744	631	687.5	56.5
LeX8	4132	3560	3846	286
LeX9	19698	19828	19763	65
LeX10	29864	24593	27228.5	2635.5
LeX11	28487	25310	26898.5	1588.5
LeX12	11817	12439	12128	311
LeX13	8210	7731	7970.5	239.5
LeX14	3257	3322	3289.5	32.5
LeX15	111	73	92	19
LeX16	1802	2184	1993	191
LeX17	13684	11407	12545.5	1138.5
LeX18	5798	6708	6253	455
LeX19	3915	3790	3852.5	62.5
LeX20	1152	986	1069	83
LeX21	1273	1296	1284.5	11.5
LeX22	2378	2583	2480.5	102.5
LeX23	2136	1937	2036.5	99.5
LeX24	636	66	351	285
LNnT-DH	-5	-9	-7	2
LNFP-III-DH	16392	17204	16798	406
GM1-penta-DH	-7	0	-3.5	3.5
Man9GN2-AO	-6	-10	-8	2

## Sheet: Anti-Lewis X (BG-7) (L
Probe	Parameter 1	Parameter 2	average	ErrHigh
LeX1	5234	3498	4366	868
LeX2	-27	-26	-26.5	0.5
LeX3	1	10	5.5	4.5
LeX4	3083	2510	2796.5	286.5
LeX5	-57	-51	-54	3
LeX6	-30	-35	-32.5	2.5
LeX7	302	360	331	29
LeX8	4702	4900	4801	99
LeX9	10319	9193	9756	563
LeX10	4641	4508	4574.5	66.5
LeX11	2247	2689	2468	221
LeX12	1278	1158	1218	60
LeX13	2952	3695	3323.5	371.5
LeX14	-31	-36	-33.5	2.5
LeX15	131	163	147	16
LeX16	3439	3537	3488	49
LeX17	427	181	304	123
LeX18	-78	-71	-74.5	3.5
LeX19	-48	-34	-41	7
LeX20	-63	-69	-66	3
LeX21	-33	-34	-33.5	0.5
LeX22	-56	-68	-62	6
LeX23	-56	-61	-58.5	2.5
LeX24	1303	512	907.5	395.5
LNnT-DH	-9	-12	-10.5	1.5
LNFP-III-DH	4859	5743	5301	442
GM1-penta-DH	-12	-12	-12	0
Man9GN2-AO	-7	-11	-9	2

## Sheet: Anti-SSEA-1 (LP 100%)
Probe	Parameter 1	Parameter 2	average	ErrHigh
LeX1	3534	3192	3363	171
LeX2	-33	-34	-33.5	0.5
LeX3	-31	-55	-43	12
LeX4	1796	2590	2193	397
LeX5	-75	-78	-76.5	1.5
LeX6	-82	-95	-88.5	6.5
LeX7	-56	-62	-59	3
LeX8	1547	1382	1464.5	82.5
LeX9	8140	9126	8633	493
LeX10	3567	3811	3689	122
LeX11	857	771	814	43
LeX12	-52	-43	-47.5	4.5
LeX13	658	537	597.5	60.5
LeX14	-64	-54	-59	5
LeX15	-65	-56	-60.5	4.5
LeX16	354	342	348	6
LeX17	-70	-66	-68	2
LeX18	-121	-125	-123	2
LeX19	-120	-125	-122.5	2.5
LeX20	-77	-101	-89	12
LeX21	-69	-46	-57.5	11.5
LeX22	-99	-120	-109.5	10.5
LeX23	-101	-108	-104.5	3.5
LeX24	-39	-24	-31.5	7.5
LNnT-DH	-28	-18	-23	5
LNFP-III-DH	15822	16081	15951.5	129.5
GM1-penta-DH	127	-2	62.5	64.5
Man9GN2-AO	51	48	49.5	1.5

## Sheet: Classical CTB (LP 15%)
Probe	Parameter 1	Parameter 2	average	ErrHigh
LeX1	3075	4262	3668.5	593.5
LeX2	2652	3596	3124	472
LeX3	2792	2795	2793.5	1.5
LeX4	1513	1716	1614.5	101.5
LeX5	90	71	80.5	9.5
LeX6	575	498	536.5	38.5
LeX7	9878	8847	9362.5	515.5
LeX8	13484	13313	13398.5	85.5
LeX9	5258	5723	5490.5	232.5
LeX10	5663	5021	5342	321
LeX11	9631	8292	8961.5	669.5
LeX12	303	323	313	10
LeX13	4583	4580	4581.5	1.5
LeX14	38	6	22	16
LeX15	8987	9763	9375	388
LeX16	19251	16235	17743	1508
LeX17	3533	3923	3728	195
LeX18	2530	2161	2345.5	184.5
LeX19	2513	2895	2704	191
LeX20	188	200	194	6
LeX21	1680	2252	1966	286
LeX22	107	2	54.5	52.5
LeX23	326	291	308.5	17.5
LeX24	8063	7988	8025.5	37.5
LNnT-DH	7460	6892	7176	284
LNFP-III-DH	12319	14219	13269	950
GM1-penta-DH	26752	27105	26928.5	176.5
Man9GN2-AO	-78	-62	-70	8

[truncated: 2 more sheets: El Tor CTB (LP 100%), LTB (100%)]
